# Supplementary material for: Enrichment of RedoxifibromiR miR-21-5p in Plasma Exosomes of Hypertensive Patients with Renal Injury
Source: Int J Mol Sci. 2025 Jan 12;26(2):590. doi: 10.3390/ijms26020590 (PMC11765217; doi:10.3390/ijms26020590)
Supplement: Supplementary file 1 [file ijms-26-00590-s001.zip]

Archive with 1 entries (1 files):
- ijms-3395982-supplementary.pdf
